# Supplementary material for: Expression of sialyl-Tn sugar antigen in bladder cancer cells affects response to Bacillus Calmette Guérin (BCG) and to oxidative damage
Source: Oncotarget. 2017 Apr 17;8(33):54506–17. doi: 10.18632/oncotarget.17138 (PMC5589598; doi:10.18632/oncotarget.17138)
Supplement: Supplementary file 2 [file oncotarget-08-54506-s002.xls]

## Sheet: Foglio1
GENES MODULATED IN MCRsTn CELLS AS COMPARED TO MCRNc CELLS
Genes differentially expressed between query and control assay were selected by application of the t-test with a p ≤ 0.05 cut-off and by a log2 expression (log 2E) difference ≥1.0
Gene symbol (HUGO nomenclature)	Description	Chr	GenBank	log 2 E MCRNc	log 2 E MCRsTn	Difference between MCRsTn and MCRNc	Fold expression change between MCRsTn and MCRNc
ST6GALNAC1	ST6 (alpha-N-acetyl-neuraminyl-2,3-beta-galactosyl-1,3)-N-acetylgalactosaminide alpha-2,6-sialyltransferase 1 (Transduced gene)	17	NM_018414	5.6	12.9	7.3	158
PDE3A	phosphodiesterase 3A, cGMP-inhibited	12	NM_000921	5.05219	7.54346	2.49127	5.7
PSMB9	proteasome (prosome, macropain) subunit, beta type, 9 (large multifunctional peptidase 2)	6	NM_002800	6.37304	8.62305	2.25001	4.9
TLR3	toll-like receptor 3	4	NM_003265	6.21828	8.34267	2.12439	4.3
C12orf59	chromosome 12 open reading frame 59	12	NM_153022	4.93193	7.021	2.08907	4.3
FOSB	FBJ murine osteosarcoma viral oncogene homolog B	19	NM_006732	6.92192	8.96338	2.04146	4
OLR1	oxidized low density lipoprotein (lectin-like) receptor 1	12	NM_002543	6.9993	9.03906	2.03975	4
NR2F1	nuclear receptor subfamily 2, group F, member 1	5	NM_005654	7.66776	9.63956	1.9718	4
HLA-C	major histocompatibility complex, class I, C	6	NM_002117	4.54146	6.40052	1.85906	3.7
STC1	stanniocalcin 1	8	NM_003155	4.84988	6.68563	1.83576	3.5
MAP2	microtubule-associated protein 2	2	NM_002374	6.6188	8.45013	1.83133	3.5
KCNK2	potassium channel, subfamily K, member 2	1	NM_001017425	6.02962	7.82003	1.79041	3.5
ALPP	alkaline phosphatase, placental (Regan isozyme)	2	NM_001632	6.69515	8.47852	1.78337	3.5
CGB2	chorionic gonadotropin, beta polypeptide 2	19	NM_033378	5.45593	7.20358	1.74765	3.2
JAM3	junctional adhesion molecule 3	11	NM_032801	6.58694	8.32157	1.73463	3.2
BMF	Bcl2 modifying factor	15	NM_001003940	6.13696	7.85784	1.72088	3.2
MAGED1	melanoma antigen family D, 1	X	NM_001005333	6.01706	7.73079	1.71373	3.2
ERBB4	v-erb-a erythroblastic leukemia viral oncogene homolog 4 (avian)	2	NM_005235	5.77398	7.44438	1.6704	3.2
C1QTNF6	C1q and tumor necrosis factor related protein 6	22	NM_031910	6.70421	8.35428	1.65007	3.2
SCNN1A	sodium channel, nonvoltage-gated 1 alpha	12	NM_001038	5.84864	7.43723	1.5886	3
PKP2	plakophilin 2	12	NM_004572	8.12178	9.64031	1.51852	2.8
EGR1	early growth response 1	5	NM_001964	9.23059	10.7353	1.50466	2.8
UGT2B7	UDP glucuronosyltransferase 2 family, polypeptide B7	4	NM_001074	5.14605	6.64364	1.49759	2.8
SLC25A35	solute carrier family 25, member 35	17	NM_201520	5.21245	6.70641	1.49397	2.8
DDX60	DEAD (Asp-Glu-Ala-Asp) box polypeptide 60	4	NM_017631	6.21229	7.7053	1.49301	2.8
CSF1R	colony stimulating factor 1 receptor	5	NM_005211	6.92995	8.406	1.47605	2.8
ALPP	alkaline phosphatase, placental (Regan isozyme)	2	NM_001632	7.81699	9.27728	1.46029	2.8
TSPAN33	tetraspanin 33	7	NM_178562	5.51733	6.95321	1.43588	2.6
GPR87	G protein-coupled receptor 87	3	NM_023915	4.59398	6.02247	1.42849	2.6
KLRC4	killer cell lectin-like receptor subfamily C, member 4	12	NM_013431	4.76096	6.1768	1.41584	2.6
IL32	interleukin 32	16	NM_001012631	7.64351	9.05884	1.41533	2.6
PCDH10	protocadherin 10	4	NM_032961	6.88163	8.28239	1.40076	2.6
EDARADD	EDAR-associated death domain	1	NM_080738	5.17761	6.57715	1.39954	2.6
GPC3	glypican 3	X	NM_004484	5.02462	6.39995	1.37532	2.6
PER1	period homolog 1 (Drosophila)	17	NM_002616	7.44033	8.81261	1.37228	2.6
LRRTM1	leucine rich repeat transmembrane neuronal 1	2	NM_178839	4.4341	5.79406	1.35996	2.6
MYH10	myosin, heavy chain 10, non-muscle	17	NM_005964	6.84439	8.19937	1.35498	2.6
IL34	interleukin 34	16	NM_152456	6.22951	7.56926	1.33975	2.5
ABCD2	ATP-binding cassette, sub-family D (ALD), member 2	12	NM_005164	6.55282	7.88811	1.33528	2.5
MSTP9	macrophage stimulating, pseudogene 9	1	NR_002729	6.18738	7.52063	1.33325	2.5
CLSTN3	calsyntenin 3	12	NM_014718	6.00212	7.33089	1.32876	2.5
FEZ1	fasciculation and elongation protein zeta 1 (zygin I)	11	NM_005103	5.08177	6.39575	1.31398	2.5
ABCG1	ATP-binding cassette, sub-family G (WHITE), member 1	21	NM_207627	6.13924	7.44059	1.30135	2.5
YPEL2	yippee-like 2 (Drosophila)	17	NM_001005404	5.91134	7.20904	1.2977	2.5
BTN3A1	butyrophilin, subfamily 3, member A1	6	NM_001145009	5.16197	6.45101	1.28904	2.5
RGPD5	RANBP2-like and GRIP domain containing 5	2	NM_005054	6.18557	7.45109	1.26552	2.5
TMEM37	transmembrane protein 37	2	NM_183240	5.99645	7.25739	1.26094	2.5
MKRN3	makorin ring finger protein 3	15	NM_005664	6.19124	7.44573	1.25449	2.5
SESN3	sestrin 3	11	NM_144665	5.06665	6.31533	1.24868	2.3
PDE7B	phosphodiesterase 7B	6	NM_018945	7.79519	9.04384	1.24865	2.3
CIB2	calcium and integrin binding family member 2	15	NM_006383	6.35923	7.60284	1.24362	2.3
PPP1R9A	protein phosphatase 1, regulatory (inhibitor) subunit 9A	7	NM_017650	5.48417	6.71324	1.22907	2.3
PIM2	pim-2 oncogene	X	NM_006875	5.83968	7.05727	1.21759	2.3
YPEL1	yippee-like 1 (Drosophila)	22	NM_013313	5.97911	7.19051	1.2114	2.3
DGCR5	DiGeorge syndrome critical region gene 5 (non-protein coding)	22	NR_002733	6.55295	7.75348	1.20053	2.3
OR2J3	olfactory receptor, family 2, subfamily J, member 3	6	NM_001005216	4.86916	6.06159	1.19243	2.3
CATSPER2P1	cation channel, sperm associated 2 pseudogene 1	15	NR_002318	4.86999	6.06145	1.19146	2.3
UNC5C	unc-5 homolog C (C. elegans)	4	NM_003728	5.62738	6.80997	1.18259	2.3
F11R	F11 receptor	1	NM_016946	7.33444	8.51376	1.17932	2.3
RNF43	ring finger protein 43	17	NM_017763	5.13868	6.31437	1.17568	2.3
CSDC2	cold shock domain containing C2, RNA binding	22	NM_014460	6.53215	7.70527	1.17312	2.3
PARP14	poly (ADP-ribose) polymerase family, member 14	3	NM_017554	6.09788	7.26951	1.17163	2.3
AGPHD1	aminoglycoside phosphotransferase domain containing 1	15	NM_001013619	6.57823	7.74967	1.17144	2.3
LOC440173	hypothetical LOC440173	9	NR_027471	6.10138	7.2711	1.16972	2.3
PBX1	pre-B-cell leukemia homeobox 1	1	NM_002585	5.93251	7.09891	1.1664	2.3
RNU1A	RNA, U1A small nuclear	1	NR_004421	7.30911	8.45609	1.14698	2.1
TAP1	transporter 1, ATP-binding cassette, sub-family B (MDR/TAP)	6	NM_000593	8.99755	10.1417	1.14416	2.1
GPR126	G protein-coupled receptor 126	6	NM_020455	9.30003	10.434	1.134	2.1
DUX4	double homeobox, 4	4	NM_033178	7.61681	8.74814	1.13134	2.1
SIDT2	SID1 transmembrane family, member 2	11	NM_001040455	8.69102	9.81969	1.12867	2.1
HIP1	huntingtin interacting protein 1	7	NM_005338	8.02228	9.14568	1.1234	2.1
SLC37A4	solute carrier family 37 (glucose-6-phosphate transporter), member 4	11	NM_001467	7.31809	8.44088	1.12279	2.1
KIAA1324L	KIAA1324-like	7	NM_001142749	7.07539	8.19741	1.12202	2.1
GAS6	growth arrest-specific 6	13	NM_000820	6.34276	7.46438	1.12162	2.1
BTG2	BTG family, member 2	1	NM_006763	7.03093	8.15099	1.12007	2.1
ELOVL7	ELOVL family member 7, elongation of long chain fatty acids (yeast)	5	NM_024930	7.89837	9.01785	1.11947	2.1
AP1G2	adaptor-related protein complex 1, gamma 2 subunit	14	NM_003917	6.87933	7.99598	1.11665	2.1
UBA7	ubiquitin-like modifier activating enzyme 7	3	NM_003335	5.77296	6.88447	1.11151	2.1
GOLGA9P	golgi autoantigen, golgin subfamily a, 9 pseudogene	15	NR_024074	6.47781	7.58926	1.11145	2.1
IGF2	insulin-like growth factor 2 (somatomedin A)	11	NM_000612	5.48464	6.59475	1.1101	2.1
LBA1	lupus brain antigen 1	3	NM_014831	5.79786	6.90741	1.10955	2.1
GATSL1	GATS protein-like 1	7	NM_001145063	8.24992	9.35634	1.10643	2.1
SLC43A2	solute carrier family 43, member 2	17	NM_152346	7.59685	8.69991	1.10306	2.1
IFI35	interferon-induced protein 35	17	NM_005533	7.5707	8.66959	1.09889	2.1
BCL11A	B-cell CLL/lymphoma 11A (zinc finger protein)	2	NM_022893	5.54161	6.63659	1.09498	2.1
MAP1LC3B	microtubule-associated protein 1 light chain 3 beta	16	NM_022818	7.5361	8.63029	1.09419	2.1
HLA-F	major histocompatibility complex, class I, F	6	NM_001098479	4.89	5.98417	1.09416	2.1
CA11	carbonic anhydrase XI	19	NM_001217	6.39245	7.48472	1.09226	2.1
PDK3	pyruvate dehydrogenase kinase, isozyme 3	X	NM_005391	5.9508	7.04237	1.09157	2.1
STAG3L3	stromal antigen 3-like 3	7	NM_001013739	8.93911	10.0301	1.09104	2.1
CNOT6L	CCR4-NOT transcription complex, subunit 6-like	4	NM_144571	7.72061	8.80827	1.08766	2.1
DMXL2	Dmx-like 2	15	NM_015263	8.52013	9.60607	1.08594	2.1
KIF22	kinesin family member 22	16	NM_007317	7.68189	8.76698	1.08509	2.1
FDXR	ferredoxin reductase	17	NM_024417	6.93844	8.02323	1.08479	2.1
FOS	FBJ murine osteosarcoma viral oncogene homolog	14	NM_005252	10.779	11.8614	1.0824	2.1
GOLGA9P	golgi autoantigen, golgin subfamily a, 9 pseudogene	15	NR_024074	6.91323	7.9941	1.08087	2.1
EPHA5	EPH receptor A5	4	NM_004439	6.11208	7.19225	1.08017	2.1
TMEM56	transmembrane protein 56	1	NM_152487	6.83693	7.91702	1.08008	2.1
APOL1	apolipoprotein L, 1	22	NM_145343	6.99573	8.07138	1.07565	2.1
SMO	smoothened homolog (Drosophila)	7	NM_005631	6.37819	7.45279	1.0746	2.1
C8orf51	chromosome 8 open reading frame 51	8	NR_026785	6.04253	7.11339	1.07086	2.1
SNCA	synuclein, alpha (non A4 component of amyloid precursor)	4	NM_000345	7.22796	8.29018	1.06222	2.1
TP63	tumor protein p63	3	NM_003722	5.22208	6.28375	1.06168	2.1
CELSR2	cadherin, EGF LAG seven-pass G-type receptor 2 (flamingo homolog, Drosophila)	1	NM_001408	7.6368	8.69721	1.06041	2.1
DOK4	docking protein 4	16	NM_018110	6.51639	7.57542	1.05903	2.1
ATP6V0E2	ATPase, H+ transporting V0 subunit e2	7	NM_145230	7.0278	8.08642	1.05861	2.1
SLC29A2	solute carrier family 29 (nucleoside transporters), member 2	11	NM_001532	7.05399	8.11232	1.05833	2.1
GUCY1A2	guanylate cyclase 1, soluble, alpha 2	11	NM_000855	7.81454	8.8727	1.05817	2.1
IRF1	interferon regulatory factor 1	5	NM_002198	7.46162	8.51799	1.05637	2.1
SLC8A1	solute carrier family 8 (sodium/calcium exchanger), member 1	2	NM_021097	5.02732	6.08232	1.055	2.1
TMC4	transmembrane channel-like 4	19	NM_001145303	5.50468	6.55933	1.05465	2.1
ARHGEF17	Rho guanine nucleotide exchange factor (GEF) 17	11	NM_014786	7.16309	8.21381	1.05072	2.1
GATS	GATS, stromal antigen 3 opposite strand	7	NM_178831	7.69936	8.74774	1.04837	2
BHLHE41	basic helix-loop-helix family, member e41	12	NM_030762	6.99252	8.04069	1.04817	2
BTN3A2	butyrophilin, subfamily 3, member A2	6	NM_007047	5.04279	6.08735	1.04456	2
KLK5	kallikrein-related peptidase 5	19	NM_012427	6.94574	7.98672	1.04098	2
TMEM107	transmembrane protein 107	17	NM_032354	6.0901	7.13006	1.03996	2
TDRKH	tudor and KH domain containing	1	NM_001083965	6.91339	7.95119	1.0378	2
MOV10	Mov10, Moloney leukemia virus 10, homolog (mouse)	1	NM_020963	9.13411	10.17	1.03585	2
TBC1D9	TBC1 domain family, member 9 (with GRAM domain)	4	NM_015130	6.97849	8.01394	1.03545	2
LOC100128830	hypothetical protein LOC100128830	10	AK097584	5.21883	6.25423	1.0354	2
FGD4	FYVE, RhoGEF and PH domain containing 4	12	NM_139241	5.8535	6.88845	1.03495	2
GFRA1	GDNF family receptor alpha 1	10	NM_005264	4.98507	6.01997	1.0349	2
IGSF9B	immunoglobulin superfamily, member 9B	11	NM_014987	4.91351	5.94759	1.03408	2
KRT10	keratin 10	17	NM_000421	5.81878	6.85107	1.03229	2
REEP6	receptor accessory protein 6	19	NM_138393	7.43703	8.46917	1.03214	2
C5orf56	chromosome 5 open reading frame 56	5	NM_001013717	6.71376	7.7455	1.03174	2
CPEB1	cytoplasmic polyadenylation element binding protein 1	15	NM_030594	6.18499	7.21211	1.02713	2
ERAP2	endoplasmic reticulum aminopeptidase 2	5	NM_022350	7.35491	8.37874	1.02383	2
FLOT2	flotillin 2	17	NM_004475	7.74724	8.76879	1.02154	2
SLC48A1	solute carrier family 48 (heme transporter), member 1	12	NM_017842	7.44937	8.47061	1.02123	2
MOSPD3	motile sperm domain containing 3	7	NM_023948	8.37984	9.40039	1.02055	2
TP53INP1	tumor protein p53 inducible nuclear protein 1	8	NM_033285	6.74613	7.7662	1.02008	2
COL1A2	collagen, type I, alpha 2	7	NM_000089	5.16496	6.17981	1.01485	2
KRTAP10-12	keratin associated protein 10-12	21	NM_198699	6.49337	7.50722	1.01384	2
SH2D3A	SH2 domain containing 3A	19	NM_005490	4.73464	5.74604	1.0114	2
C5orf36	chromosome 5 open reading frame 36	5	NM_001145678	6.46378	7.47304	1.00926	2
CHD3	chromodomain helicase DNA binding protein 3	17	NM_001005273	6.99183	7.9989	1.00707	2
STX17	syntaxin 17	9	NM_017919	6.44263	7.44602	1.00339	2
SLC1A3	solute carrier family 1 (glial high affinity glutamate transporter), member 3	5	NM_004172	6.35125	7.35277	1.00153	2
TMEM191A	transmembrane protein 191A	22	NR_026815	8.30984	9.30762	0.997779	2
TLCD1	TLC domain containing 1	17	NM_138463	6.50346	7.50058	0.997123	2
SLITRK6	SLIT and NTRK-like family, member 6	13	NM_032229	7.69835	8.69523	0.996878	2
PIGZ	phosphatidylinositol glycan anchor biosynthesis, class Z	3	NM_025163	5.75346	6.75018	0.996724	2
APLP1	amyloid beta (A4) precursor-like protein 1	19	NM_001024807	8.44567	9.44198	0.996305	2
PARP12	poly (ADP-ribose) polymerase family, member 12	7	NM_022750	7.04204	8.03798	0.995939	2
GOLGA8B	golgi autoantigen, golgin subfamily a, 8B	15	NR_027410	8.15482	9.1504	0.995583	2
GLUL	glutamate-ammonia ligase (glutamine synthetase)	1	NM_002065	5.97222	6.96636	0.994141	2
GSTA4	glutathione S-transferase alpha 4	6	NM_001512	4.27277	5.26669	0.993922	2
SLC22A23	solute carrier family 22, member 23	6	NM_015482	6.8176	7.81136	0.993755	2
C7orf13	chromosome 7 open reading frame 13	7	NR_026865	6.89828	7.88814	0.989854	2
AK3L1	adenylate kinase 3-like 1	1	NM_001005353	6.54525	7.53508	0.989837	2
ENTPD8	ectonucleoside triphosphate diphosphohydrolase 8	9	NM_001033113	6.34329	7.33269	0.989403	2
PDGFRA	platelet-derived growth factor receptor, alpha polypeptide	4	NM_006206	4.20865	5.19698	0.988323	2
SCRN1	secernin 1	7	NM_014766	9.02819	10.0146	0.986371	2
CHRFAM7A	CHRNA7 (cholinergic receptor, nicotinic, alpha 7, exons 5-10) and FAM7A (family with sequence similarity 7A, exons A-E) fusion	15	NM_139320	6.81361	7.7999	0.986288	2
CCNG2	cyclin G2	4	NM_004354	7.42522	8.41125	0.986027	2
PEG10	paternally expressed 10	7	NM_015068	9.33169	10.314	0.98228	2
APBB3	amyloid beta (A4) precursor protein-binding, family B, member 3	5	NM_133174	7.81256	8.79373	0.981169	2
FAM27A	family with sequence similarity 27, member A	9	NR_024060	6.52329	7.50428	0.980989	2
ANXA8L2	annexin A8-like 2	10	NM_001630	9.97626	10.9561	0.979855	2
OR1F2P	olfactory receptor, family 1, subfamily F, member 2	16	NR_002169	5.30282	6.28246	0.979638	2
PSMB8	proteasome (prosome, macropain) subunit, beta type, 8 (large multifunctional peptidase 7)	6	NM_004159	5.85701	6.83341	0.976398	2
TUBA4A	tubulin, alpha 4a	2	NM_006000	9.02194	9.99793	0.975996	2
MYO15B	myosin XVB pseudogene	17	NR_003587	5.43167	6.40561	0.973943	2
PAIP2B	poly(A) binding protein interacting protein 2B	2	NM_020459	5.84604	6.8189	0.972864	2
ARF5	ADP-ribosylation factor 5	7	NM_001662	8.80869	9.7805	0.971817	2
H19	H19, imprinted maternally expressed transcript (non-protein coding)	11	NR_002196	9.22783	10.199	0.97118	2
PRRT2	proline-rich transmembrane protein 2	16	NM_145239	7.01478	7.98586	0.971078	2
RNF207	ring finger protein 207	1	NM_207396	7.5717	8.5425	0.970795	2
UBE2L6	ubiquitin-conjugating enzyme E2L 6	11	NM_004223	7.03728	8.00784	0.970551	2
VAMP1	vesicle-associated membrane protein 1 (synaptobrevin 1)	12	NM_199245	8.29705	9.2657	0.968646	2
TMEM88	transmembrane protein 88	17	NM_203411	6.19248	7.16059	0.968108	2
ZDHHC12	zinc finger, DHHC-type containing 12	9	NM_032799	9.7413	10.7078	0.966502	2
LOC338799	hypothetical LOC338799	12	NR_002809	7.18351	8.14981	0.9663	2
RAB26	RAB26, member RAS oncogene family	16	NM_014353	8.17085	9.13439	0.963539	2
TMEFF2	transmembrane protein with EGF-like and two follistatin-like domains 2	2	NM_016192	5.95164	6.91432	0.962675	2
BAI2	brain-specific angiogenesis inhibitor 2	1	NM_001703	8.07182	9.03329	0.961472	2
EPDR1	ependymin related protein 1 (zebrafish)	7	NM_017549	5.83487	6.79597	0.961097	2
ZMAT1	zinc finger, matrin type 1	X	NM_001011657	5.35283	6.31259	0.959754	2
TMEM62	transmembrane protein 62	15	NM_024956	6.13412	7.09299	0.958875	2
MAGI2	membrane associated guanylate kinase, WW and PDZ domain containing 2	7	NM_012301	5.76221	6.71957	0.957364	2
C6orf25	chromosome 6 open reading frame 25	6	NM_138277	5.62151	6.57878	0.957262	2
IGSF3	immunoglobulin superfamily, member 3	1	NM_001542	6.57362	7.52982	0.956203	2
SLCO3A1	solute carrier organic anion transporter family, member 3A1	15	NM_013272	7.6864	8.64161	0.955203	2
KRTAP5-2	keratin associated protein 5-2	11	NM_001004325	6.47035	7.42132	0.950969	2
ERCC6L	excision repair cross-complementing rodent repair deficiency, complementation group 6-like	X	NM_017669	7.87272	6.9223	-0.950419	-2
RABGGTB	Rab geranylgeranyltransferase, beta subunit	1	NM_004582	8.91402	7.96357	-0.950447	-2
BRCA1	breast cancer 1, early onset	17	NM_007296	7.5	6.5	-1	-2
ADAM32	ADAM metallopeptidase domain 32	8	NM_145004	6.60597	5.65505	-0.950926	-2
BXDC1	brix domain containing 1	6	NM_032194	10.0793	9.12796	-0.951344	-2
PTPRG	protein tyrosine phosphatase, receptor type, G	3	NM_002841	9.11696	8.1638	-0.953159	-2
DSEL	dermatan sulfate epimerase-like	18	NM_032160	9.21824	8.26492	-0.953319	-2
TNFRSF10D	tumor necrosis factor receptor superfamily, member 10d, decoy with truncated death domain	8	NM_003840	9.31942	8.36426	-0.95516	-2
SMC6	structural maintenance of chromosomes 6	2	NM_001142286	8.36769	7.41247	-0.955219	-2
SGOL1	shugoshin-like 1 (S. pombe)	3	NM_001012410	9.3	8.3	-1	-2
BMP2K	BMP2 inducible kinase	4	NM_198892	7.7837	6.82627	-0.95743	-2
RPAP3	RNA polymerase II associated protein 3	12	NM_024604	8.01174	7.0526	-0.959146	-2
hCG_18385	cAMP-regulated phosphoprotein 19 pseudogene	5	NM_001101396	9.15511	8.19526	-0.959855	-2
PPP2R3C	protein phosphatase 2 (formerly 2A), regulatory subunit B'', gamma	14	NM_017917	7.99033	7.02938	-0.960948	-2
MAK16	MAK16 homolog (S. cerevisiae)	8	NM_032509	8.42835	7.46611	-0.962246	-2
ELK3	ELK3, ETS-domain protein (SRF accessory protein 2)	12	NM_005230	10.168	9.20398	-0.963998	-2
UCHL1	ubiquitin carboxyl-terminal esterase L1 (ubiquitin thiolesterase)	4	NM_004181	6.22047	5.25443	-0.966043	-2
MARCH1	membrane-associated ring finger (C3HC4) 3	5	NM_178450	7.94697	6.98049	-0.966472	-2
RPL21P28	ribosomal protein L21 pseudogene 28	1	NR_026911	8.70474	7.73812	-0.966624	-2
RPL7L1	ribosomal protein L7-like 1	6	NM_198486	6.60452	5.63781	-0.966711	-2
UBA3	ubiquitin-like modifier activating enzyme 3	3	NM_003968	9.55034	8.58231	-0.968027	-2
TXNDC9	thioredoxin domain containing 9	2	NM_005783	7.45849	6.48689	-0.971605	-2
LRRFIP2	leucine rich repeat (in FLII) interacting protein 2	3	NM_006309	9.7056	8.7334	-0.972199	-2
NOL11	nucleolar protein 11	17	NM_015462	9.10119	8.12891	-0.972281	-2
CHAC2	ChaC, cation transport regulator homolog 2 (E. coli)	2	NM_001008708	7.07989	6.10599	-0.973902	-2
STAC	SH3 and cysteine rich domain	3	NM_003149	7.14318	6.16597	-0.977211	-2
EFHA1	EF-hand domain family, member A1	13	NM_152726	7.58846	6.60957	-0.978884	-2
ZNF343	zinc finger protein 343	20	NM_024325	6.74855	5.76933	-0.979222	-2
HMGB1	high-mobility group box 1	13	NM_002128	7.43459	6.45427	-0.980316	-2
IL18	interleukin 18 (interferon-gamma-inducing factor)	11	NM_001562	8.82236	7.84199	-0.980373	-2
MRPL42	mitochondrial ribosomal protein L42	12	NM_014050	8.75493	7.77367	-0.981268	-2
C18orf21	chromosome 18 open reading frame 21	18	NM_031446	8.04418	7.06222	-0.981957	-2
ARHGAP29	Rho GTPase activating protein 29	1	NM_004815	8.64209	7.65865	-0.983432	-2
SLC4A7	solute carrier family 4, sodium bicarbonate cotransporter, member 7	3	NM_003615	8.74884	7.76486	-0.983982	-2
NETO2	neuropilin (NRP) and tolloid (TLL)-like 2	16	NM_018092	11.1906	10.206	-0.98457	-2
HK2	hexokinase 2	2	NM_000189	6.87303	5.88563	-0.987401	-2
LOC554203	alanyl-tRNA synthetase domain containing 1 pseudogene	X	BC029480	6.68967	5.70133	-0.988341	-2
SNORD82	small nucleolar RNA, C/D box 82	2	NR_004398	7.22652	6.23632	-0.990195	-2
NT5DC3	5'-nucleotidase domain containing 3	12	NM_001031701	8.98067	7.98885	-0.991822	-2
BMP4	bone morphogenetic protein 4	14	NM_001202	9.17037	8.17841	-0.991958	-2
ZBTB38	zinc finger and BTB domain containing 38	3	NM_001080412	9.60023	8.60733	-0.992901	-2
SNORD56B	small nucleolar RNA, C/D box 56B	14	NR_001276	6.54048	5.54719	-0.993283	-2
SH3TC2	SH3 domain and tetratricopeptide repeats 2	5	NM_024577	6.82371	5.82976	-0.993952	-2
BTF3L4	basic transcription factor 3-like 4	1	NM_152265	10.3095	9.31364	-0.995867	-2
PAK1IP1	PAK1 interacting protein 1	6	NM_017906	10.6633	9.66697	-0.996325	-2
NEK10	NIMA (never in mitosis gene a)- related kinase 10	3	NM_199347	6.51307	5.51517	-0.997896	-2
MAPK8	mitogen-activated protein kinase 8	10	NM_002750	8.7976	7.79765	-0.999944	-2
GTF3C6	general transcription factor IIIC, polypeptide 6, alpha 35kDa	6	NM_138408	9.52415	8.52366	-1.0005	-2
TMEM51	transmembrane protein 51	1	NM_001136218	7.66418	6.66365	-1.00053	-2
ELOVL2	elongation of very long chain fatty acids (FEN1/Elo2, SUR4/Elo3, yeast)-like 2	6	NM_017770	6.49504	5.49442	-1.00062	-2
TFPI	tissue factor pathway inhibitor (lipoprotein-associated coagulation inhibitor)	2	NM_006287	8.13684	7.1357	-1.00114	-2
SUGT1P	suppressor of G2 allele of SKP1 pseudogene (S. cerevisiae)	9	NR_003667	5.50634	4.50473	-1.00161	-2
CUZD1	CUB and zona pellucida-like domains 1	10	NM_022034	6.43708	5.43546	-1.00162	-2
HIST2H3D	histone cluster 2, H3d	1	NM_001123375	11.0329	10.0296	-1.00336	-2
GCLM	glutamate-cysteine ligase, modifier subunit	1	NM_002061	6.96373	5.9585	-1.00523	-2
JAG1	jagged 1 (Alagille syndrome)	20	NM_000214	9.26904	8.26188	-1.00716	-2
MICAL2	microtubule associated monoxygenase, calponin and LIM domain containing 2	11	NM_014632	9.54097	8.53377	-1.0072	-2
FHOD1	formin homology 2 domain containing 1	16	NM_013241	8.04517	7.03588	-1.00929	-2
DUSP7	dual specificity phosphatase 7	3	NM_001947	11.1437	10.1342	-1.00956	-2
RP11-94I2.2	neuroblastoma breakpoint family, member 11-like	1	NM_183372	7.9668	6.95445	-1.01235	-2
FBN2	fibrillin 2	5	NM_001999	6.66383	5.65	-1.01383	-2
SSFA2	sperm specific antigen 2	2	NM_001130445	9.67266	8.65774	-1.01492	-2
DNAJB4	DnaJ (Hsp40) homolog, subfamily B, member 4	1	NM_007034	9.04625	8.03065	-1.0156	-2
TINP1	TGF beta-inducible nuclear protein 1	5	NM_014886	10.323	9.30725	-1.01573	-2
PDXDC2	pyridoxal-dependent decarboxylase domain containing 2	16	NR_003610	7.24965	6.23303	-1.01662	-2
IFFO2	intermediate filament family orphan 2	1	NM_001136265	7.45529	6.43849	-1.0168	-2
FKBP1A	FK506 binding protein 1A, 12kDa	20	NM_000801	7.86437	6.84359	-1.02077	-2
MCART1	mitochondrial carrier triple repeat 1	9	NM_033412	8.70542	7.68204	-1.02338	-2
KIAA0020	KIAA0020	9	NM_014878	6.50944	5.48558	-1.02386	-2
USP17L6P	ubiquitin specific peptidase 17-like 6 (pseudogene)	4	NR_027279	7.03137	6.00707	-1.0243	-2
CCDC41	coiled-coil domain containing 41	12	NM_016122	6.28752	5.26058	-1.02694	-2
ETV5	ets variant 5	3	NM_004454	8.43529	7.40709	-1.0282	-2
TGFBI	transforming growth factor, beta-induced, 68kDa	5	NM_000358	10.2683	9.2386	-1.02971	-2
LTV1	LTV1 homolog (S. cerevisiae)	6	NM_032860	9.49668	8.46427	-1.03241	-2
C1orf85	chromosome 1 open reading frame 85	1	NM_144580	7.42658	6.3938	-1.03279	-2
EEF1E1	eukaryotic translation elongation factor 1 epsilon 1	6	NM_004280	8.16282	7.13001	-1.03281	-2
C1orf53	chromosome 1 open reading frame 53	1	BC130608	7.99027	6.9569	-1.03337	-2
C18orf54	chromosome 18 open reading frame 54	18	NM_173529	7.0567	6.02021	-1.03649	-2
GSPT1	G1 to S phase transition 1	16	NM_002094	10.4322	9.3953	-1.03693	-2
KCNN4	potassium intermediate/small conductance calcium-activated channel, subfamily N, member 4	19	NM_002250	8.48211	7.44226	-1.03985	-2
DUSP6	dual specificity phosphatase 6	12	NM_001946	6.90978	5.86933	-1.04045	-2
NT5E	5'-nucleotidase, ecto (CD73)	6	NM_002526	6.94612	5.90497	-1.04114	-2
ZNF823	zinc finger protein 823	19	NM_001080493	7.11405	6.07283	-1.04122	-2
FUNDC2	FUN14 domain containing 2	X	NM_023934	8.68704	7.64423	-1.04281	-2
CPM	carboxypeptidase M	12	NM_001874	6.0356	4.9897	-1.0459	-2
S1PR1	sphingosine-1-phosphate receptor 1	1	NM_001400	6.43771	5.39054	-1.04717	-2
YBX1P2	Y box binding protein 1 pseudogene 2	7	CR601484	9.514	8.46483	-1.04917	-2
B4GALT6	UDP-Gal:betaGlcNAc beta 1,4- galactosyltransferase, polypeptide 6	18	NM_004775	8.51479	7.46299	-1.0518	-2.1
UTP15	UTP15, U3 small nucleolar ribonucleoprotein, homolog (S. cerevisiae)	5	NM_032175	8.42216	7.36763	-1.05453	-2.1
MGLL	monoglyceride lipase	3	NM_007283	8.35808	7.30086	-1.05722	-2.1
FUCA2	fucosidase, alpha-L- 2, plasma	6	NM_032020	6.92693	5.86825	-1.05868	-2.1
LINGO2	leucine rich repeat and Ig domain containing 2	9	NM_152570	7.38401	6.32436	-1.05965	-2.1
LOC400061	hypothetical gene supported by NM_014886	12	XR_039516	6.69388	5.63422	-1.05966	-2.1
SNAPC1	small nuclear RNA activating complex, polypeptide 1, 43kDa	14	NM_003082	9.16367	8.10354	-1.06013	-2.1
SPDYE2	speedy homolog E2 (Xenopus laevis)	7	NM_001031618	4.3099	3.24877	-1.06113	-2.1
HIGD1A	HIG1 hypoxia inducible domain family, member 1A	3	NM_001099669	9.59616	8.53428	-1.06189	-2.1
UTP11L	UTP11-like, U3 small nucleolar ribonucleoprotein, (yeast)	1	NM_016037	9.27035	8.2068	-1.06355	-2.1
RIN3	Ras and Rab interactor 3	14	NM_024832	8.35007	7.28145	-1.06862	-2.1
ACSL4	acyl-CoA synthetase long-chain family member 4	X	NM_022977	6.49811	5.42879	-1.06932	-2.1
ANKRD20B	ankyrin repeat domain 20B	2	NR_003366	6.15936	5.08929	-1.07006	-2.1
ZNF354A	zinc finger protein 354A	5	NM_005649	8.39986	7.32728	-1.07258	-2.1
ARHGAP18	Rho GTPase activating protein 18	6	NM_033515	7.83668	6.76164	-1.07504	-2.1
PBX2	pre-B-cell leukemia homeobox 2	6	NM_002586	7.50957	6.43427	-1.0753	-2.1
C5orf4	chromosome 5 open reading frame 4	5	NM_032385	7.61775	6.54222	-1.07553	-2.1
ARL4C	ADP-ribosylation factor-like 4C	2	NM_005737	8.60598	7.52963	-1.07635	-2.1
ZNF180	zinc finger protein 180	19	NM_013256	8.12021	7.04097	-1.07924	-2.1
TM4SF1	transmembrane 4 L six family member 1	3	NM_014220	12.0246	10.9448	-1.07978	-2.1
FASTKD1	FAST kinase domains 1	2	NM_024622	7.1054	6.02546	-1.07995	-2.1
FABP5	fatty acid binding protein 5 (psoriasis-associated)	8	NM_001444	7.55868	6.47711	-1.08157	-2.1
SNRNP48	small nuclear ribonucleoprotein 48kDa (U11/U12)	6	NM_152551	7.99648	6.91444	-1.08204	-2.1
EMB	embigin homolog (mouse)	5	NM_198449	6.50666	5.4221	-1.08456	-2.1
EEA1	early endosome antigen 1	12	NM_003566	8.14819	7.06025	-1.08794	-2.1
PFKFB3	6-phosphofructo-2-kinase/fructose-2,6-biphosphatase 3	10	NM_004566	9.34626	8.2571	-1.08916	-2.1
FRAS1	Fraser syndrome 1	4	NM_025074	7.09868	6.00575	-1.09293	-2.1
HS3ST3B1	heparan sulfate (glucosamine) 3-O-sulfotransferase 3B1	17	NM_006041	8.56886	7.4748	-1.09405	-2.1
NET1	neuroepithelial cell transforming 1	10	NM_001047160	9.62674	8.5256	-1.10114	-2.1
C12orf24	chromosome 12 open reading frame 24	12	NM_013300	7.14479	6.04247	-1.10231	-2.1
DSG2	desmoglein 2	18	NM_001943	9.33712	8.23004	-1.10708	-2.1
ZNF850P	zinc finger protein 850 pseudogene	19	BC136266	8.41702	7.30858	-1.10844	-2.1
UBASH3B	ubiquitin associated and SH3 domain containing, B	11	NM_032873	9.12249	8.01302	-1.10947	-2.1
XRCC4	X-ray repair complementing defective repair in Chinese hamster cells 4	5	NM_022550	8.41502	7.3047	-1.11033	-2.1
CD24	CD24 molecule	6	NM_013230	8.40465	7.29098	-1.11367	-2.1
RBMS1	RNA binding motif, single stranded interacting protein 1	2	NM_016836	8.09343	6.97711	-1.11633	-2.1
IPO7	importin 7	11	NM_006391	10.3527	9.23316	-1.11949	-2.1
ARHGAP4	Rho GTPase activating protein 4	X	NM_001666	8.41094	7.2906	-1.12033	-2.1
SNORD1C	small nucleolar RNA, C/D box 1C	17	NR_004397	8.18981	7.06939	-1.12042	-2.1
BXDC2	brix domain containing 2	5	NM_018321	9.5791	8.45777	-1.12133	-2.1
TBC1D30	TBC1 domain family, member 30	12	AB449914	6.05337	4.93175	-1.12162	-2.1
SMA5	glucuronidase, beta pseudogene	5	AK289851	6.27584	5.15007	-1.12578	-2.1
UBQLN4	ubiquilin 4	1	NM_020131	7.52376	6.39786	-1.1259	-2.1
GIPC3	GIPC PDZ domain containing family, member 3	19	NM_133261	7.39648	6.27028	-1.12619	-2.1
SNORD44	small nucleolar RNA, C/D box 44	1	NR_002750	9.34899	8.22024	-1.12875	-2.1
ITPRIP	inositol 1,4,5-triphosphate receptor interacting protein	10	NM_033397	8.01178	6.88287	-1.1289	-2.1
PLIN3	perilipin 3	19	NM_005817	10.3912	9.26205	-1.12911	-2.1
hCG_1757335	RAP1B, member of RAS oncogene family pseudogene	5	NM_001089704	10.0804	8.95023	-1.13014	-2.1
C11orf41	chromosome 11 open reading frame 41	11	NM_012194	8.933	7.79637	-1.13663	-2.1
HAUS6	HAUS augmin-like complex, subunit 6	9	NM_017645	8.24814	7.11142	-1.13671	-2.1
ZNF542	zinc finger protein 542	19	NR_024056	6.28907	5.14829	-1.14078	-2.1
ETV4	ets variant 4	17	NM_001079675	8.02219	6.88043	-1.14176	-2.1
ZNF558	zinc finger protein 558	19	NM_144693	7.53192	6.389	-1.14292	-2.1
NOP16	NOP16 nucleolar protein homolog (yeast)	5	NM_016391	8.68968	7.54365	-1.14603	-2.1
TNC	tenascin C	9	NM_002160	10.4618	9.31484	-1.14699	-2.1
DSCC1	defective in sister chromatid cohesion 1 homolog (S. cerevisiae)	8	NM_024094	7.19657	6.04861	-1.14796	-2.1
PLLP	plasma membrane proteolipid (plasmolipin)	16	NM_015993	9.24534	8.09643	-1.14892	-2.1
PLAUR	plasminogen activator, urokinase receptor	19	NM_002659	10.6495	9.49985	-1.14961	-2.1
C6orf105	chromosome 6 open reading frame 105	6	NM_001143948	6.173	5.02331	-1.14969	-2.1
DOCK11	dedicator of cytokinesis 11	X	NM_144658	7.30519	6.15491	-1.15028	-2.3
SLC16A7	solute carrier family 16, member 7 (monocarboxylic acid transporter 2)	12	NM_004731	7.71962	6.56881	-1.15081	-2.3
DGCR14	DiGeorge syndrome critical region gene 14	22	NM_022719	6.37417	5.22169	-1.15249	-2.3
SACS	spastic ataxia of Charlevoix-Saguenay (sacsin)	13	NM_014363	8.76042	7.60646	-1.15396	-2.3
POLE2	polymerase (DNA directed), epsilon 2 (p59 subunit)	14	NM_002692	8.88678	7.73242	-1.15436	-2.3
HRH1	histamine receptor H1	3	NM_001098213	7.84916	6.69339	-1.15577	-2.3
IL1RAP	interleukin 1 receptor accessory protein	3	NM_002182	9.36924	8.21286	-1.15638	-2.3
EMR2	egf-like module containing, mucin-like, hormone receptor-like 2	19	NM_013447	8.7163	7.55792	-1.15838	-2.3
SNORA73A	small nucleolar RNA, H/ACA box 73A	1	NR_002907	12.0977	10.938	-1.15974	-2.3
SNORA13	small nucleolar RNA, H/ACA box 13	5	NR_002922	6.06048	4.89712	-1.16336	-2.3
ABCE1	ATP-binding cassette, sub-family E (OABP), member 1	4	NM_002940	8.62638	7.46193	-1.16445	-2.3
PHYHIPL	phytanoyl-CoA 2-hydroxylase interacting protein-like	10	NM_032439	7.32492	6.15755	-1.16737	-2.3
FAM35A	family with sequence similarity 35, member A	10	NM_019054	8.47217	7.30338	-1.16878	-2.3
BICC1	bicaudal C homolog 1 (Drosophila)	10	NM_001080512	9.08887	7.91195	-1.17692	-2.3
FOSL1	FOS-like antigen 1	11	NM_005438	8.83881	7.65787	-1.18093	-2.3
CSGALNACT2	chondroitin sulfate N-acetylgalactosaminyltransferase 2	10	NM_018590	8.37354	7.19173	-1.1818	-2.3
SAMD9	sterile alpha motif domain containing 9	7	NM_017654	8.2272	7.04466	-1.18254	-2.3
PSAT1	phosphoserine aminotransferase 1	9	NM_058179	7.61719	6.43237	-1.18482	-2.3
LAMA1	laminin, alpha 1	18	NM_005559	10.8287	9.6431	-1.18563	-2.3
SNORD80	small nucleolar RNA, C/D box 80	1	NR_003940	8.40429	7.21719	-1.1871	-2.3
SEPT14	septin 14	7	NM_207366	8.64187	7.45154	-1.19033	-2.3
ITGB3	integrin, beta 3 (platelet glycoprotein IIIa, antigen CD61)	17	NM_000212	9.65959	8.46899	-1.1906	-2.3
NT5C3	5'-nucleotidase, cytosolic III	7	NM_001002009	6.01981	4.82902	-1.19079	-2.3
LIPH	lipase, member H	3	NM_139248	10.6933	9.4983	-1.19499	-2.3
OCIAD2	OCIA domain containing 2	4	NM_001014446	8.26162	7.06546	-1.19616	-2.3
KIF20B	kinesin family member 20B	10	NM_016195	7.22535	6.02528	-1.20007	-2.3
C7orf11	chromosome 7 open reading frame 11	7	AK290098	12.6449	11.4423	-1.2026	-2.3
NT5C3	5'-nucleotidase, cytosolic III	7	NM_016489	7.67654	6.46487	-1.21167	-2.3
PSG3	pregnancy specific beta-1-glycoprotein 3	19	NM_021016	6.82202	5.60371	-1.21831	-2.3
NMD3	NMD3 homolog (S. cerevisiae)	3	NM_015938	10.0992	8.88034	-1.21882	-2.3
SNORD27	small nucleolar RNA, C/D box 27	11	NR_002563	7.23153	6.01052	-1.221	-2.3
ZNF814	zinc finger protein 814	19	NM_001144989	6.91021	5.68901	-1.2212	-2.3
TIMM9	translocase of inner mitochondrial membrane 9 homolog (yeast)	14	NM_012460	7.78786	6.56286	-1.225	-2.3
CHMP2B	chromatin modifying protein 2B	3	NM_014043	7.64457	6.41828	-1.22629	-2.3
CDCP1	CUB domain containing protein 1	3	NM_022842	8.52663	7.29817	-1.22846	-2.3
ZNF347	zinc finger protein 347	19	NM_032584	7.55621	6.32572	-1.23049	-2.3
NDUFB6	NADH dehydrogenase (ubiquinone) 1 beta subcomplex, 6, 17kDa	9	NM_002493	7.85466	6.62193	-1.23272	-2.3
LPAR3	lysophosphatidic acid receptor 3	1	NM_012152	6.03968	4.80366	-1.23602	-2.3
ZNF22	zinc finger protein 22 (KOX 15)	10	NM_006963	7.5113	6.27474	-1.23656	-2.3
RRP15	ribosomal RNA processing 15 homolog (S. cerevisiae)	1	NM_016052	8.40829	7.16842	-1.23987	-2.3
CD68	CD68 molecule	17	NM_001251	8.48699	7.24702	-1.23998	-2.3
ZNF595	zinc finger protein 595	4	NM_182524	6.34986	5.10845	-1.24141	-2.3
HMOX1	heme oxygenase (decycling) 1	22	NM_002133	9.99632	8.75303	-1.24329	-2.3
MUC12	mucin 12, cell surface associated	7	AF147791	8.58799	7.3444	-1.24359	-2.3
RIOK1	RIO kinase 1 (yeast)	6	NM_031480	9.07606	7.83029	-1.24577	-2.3
SPARC	secreted protein, acidic, cysteine-rich (osteonectin)	5	NM_003118	12.1656	10.9194	-1.24621	-2.3
SET	SET nuclear oncogene	9	NM_001122821	10.7468	9.5001	-1.24665	-2.3
BXDC1	brix domain containing 1	6	NM_032194	8.85546	7.60727	-1.24819	-2.3
C21orf63	chromosome 21 open reading frame 63	21	NM_058187	7.83963	6.59059	-1.24904	-2.3
DUSP4	dual specificity phosphatase 4	8	NM_001394	6.66081	5.40779	-1.25302	-2.5
ELL2	elongation factor, RNA polymerase II, 2	5	NM_012081	7.63016	6.37207	-1.25809	-2.5
DCTPP1	dCTP pyrophosphatase 1	16	NM_024096	10.6946	9.43632	-1.25833	-2.5
DOCK10	dedicator of cytokinesis 10	2	NM_014689	7.77329	6.51127	-1.26202	-2.5
B3GNT5	UDP-GlcNAc:betaGal beta-1,3-N-acetylglucosaminyltransferase 5	3	NM_032047	6.70339	5.43329	-1.2701	-2.5
COX7B	cytochrome c oxidase subunit VIIb	X	NM_001866	8.66661	7.39149	-1.27512	-2.5
NAV3	neuron navigator 3	12	NM_014903	8.51176	7.23344	-1.27833	-2.5
LUM	lumican	12	NM_002345	5.8918	4.61273	-1.27907	-2.5
LLPH	LLP homolog, long-term synaptic facilitation (Aplysia)	12	NM_032338	9.80762	8.52717	-1.28045	-2.5
C18orf19	chromosome 18 open reading frame 19	18	NM_001098801	9.36288	8.07426	-1.28862	-2.5
EMILIN2	elastin microfibril interfacer 2	18	NM_032048	7.72502	6.43303	-1.29199	-2.5
C7orf11	chromosome 7 open reading frame 11	7	AK290098	11.9487	10.6512	-1.29746	-2.5
ISCA1	iron-sulfur cluster assembly 1 homolog (S. cerevisiae)	9	NM_030940	9.28632	7.98855	-1.29777	-2.5
ANTXR2	anthrax toxin receptor 2	4	NM_058172	8.10231	6.80312	-1.29919	-2.5
CDGAP	Cdc42 GTPase-activating protein	3	NM_020754	7.45255	6.1512	-1.30135	-2.5
OPHN1	oligophrenin 1	X	NM_002547	9.12887	7.82458	-1.3043	-2.5
C16orf45	chromosome 16 open reading frame 45	16	NM_033201	9.9838	8.67914	-1.30466	-2.5
EPAS1	endothelial PAS domain protein 1	2	NM_001430	11.558	10.2533	-1.30466	-2.5
CCDC59	coiled-coil domain containing 59	12	NM_014167	8.28904	6.97548	-1.31355	-2.5
OSGIN2	oxidative stress induced growth inhibitor family member 2	8	NM_004337	6.25007	4.93565	-1.31442	-2.5
ALKBH8	alkB, alkylation repair homolog 8 (E. coli)	11	NM_138775	7.85396	6.53765	-1.31631	-2.5
PNMA2	paraneoplastic antigen MA2	8	NM_007257	6.43429	5.11753	-1.31676	-2.5
ZNF718	zinc finger protein 718	4	NM_001039127	7.02539	5.70579	-1.3196	-2.5
RAB7A	RAB7A, member RAS oncogene family	3	NM_004637	6.21691	4.88883	-1.32808	-2.5
SNORD29	small nucleolar RNA, C/D box 29	11	NR_002559	9.85137	8.5164	-1.33496	-2.5
DNAH14	dynein, axonemal, heavy chain 14	1	NM_001145154	6.69043	5.34994	-1.34049	-2.5
SYT1	synaptotagmin I	12	NM_005639	8.59124	7.24377	-1.34748	-2.5
RPS27	ribosomal protein S27	1	NM_001030	10.1314	8.77704	-1.35436	-2.6
CCDC72	coiled-coil domain containing 72	3	NM_015933	7.59618	6.23727	-1.35891	-2.6
UAP1	UDP-N-acteylglucosamine pyrophosphorylase 1	1	NM_003115	11.1776	9.81419	-1.36346	-2.6
MAP3K5	mitogen-activated protein kinase kinase kinase 5	6	NM_005923	7.76768	6.39791	-1.36976	-2.6
KCNH1	potassium voltage-gated channel, subfamily H (eag-related), member 1	1	NM_172362	6.32868	4.95888	-1.3698	-2.6
SNAI2	snail homolog 2 (Drosophila)	8	NM_003068	7.87569	6.49949	-1.3762	-2.6
PAPPA	pregnancy-associated plasma protein A, pappalysin 1	9	NM_002581	7.41599	6.03461	-1.38138	-2.6
NOV	nephroblastoma overexpressed gene	8	NM_002514	8.14359	6.76202	-1.38158	-2.6
KTELC1	KTEL (Lys-Tyr-Glu-Leu) containing 1	3	NR_024265	7.7326	6.35057	-1.38203	-2.6
SPRY2	sprouty homolog 2 (Drosophila)	13	NM_005842	7.99624	6.61314	-1.3831	-2.6
IL1R1	interleukin 1 receptor, type I	2	NM_000877	8.13357	6.74981	-1.38376	-2.6
SDC2	syndecan 2	8	NM_002998	9.22364	7.83208	-1.39156	-2.6
IGHA1	immunoglobulin heavy constant alpha 1	14	AK128476	5.76782	4.37076	-1.39706	-2.6
CDC6	cell division cycle 6 homolog (S. cerevisiae)	17	NM_001254	9.86845	8.46938	-1.39906	-2.6
RPP40	ribonuclease P/MRP 40kDa subunit	6	NM_006638	8.51341	7.11125	-1.40216	-2.6
IMPAD1	inositol monophosphatase domain containing 1	8	NM_017813	8.24322	6.8399	-1.40332	-2.6
GDF15	growth differentiation factor 15	19	NM_004864	7.005	5.58398	-1.42102	-2.6
AREG	amphiregulin	4	NM_001657	7.97317	6.54008	-1.43308	-2.6
CCDC3	coiled-coil domain containing 3	10	NM_031455	7.11751	5.65503	-1.46248	-2.8
FAR2	fatty acyl CoA reductase 2	12	NM_018099	8.09186	6.61313	-1.47873	-2.8
SMOX	spermine oxidase	20	NM_175839	8.22642	6.74751	-1.47891	-2.8
USP6	ubiquitin specific peptidase 6 (Tre-2 oncogene)	17	NM_004505	6.1448	4.66576	-1.47904	-2.8
CCDC88C	coiled-coil domain containing 88C	14	NM_001080414	8.73074	7.24208	-1.48866	-2.8
PCTK2	PCTAIRE protein kinase 2	12	NM_002595	8.44678	6.9479	-1.49889	-2.8
STC2	stanniocalcin 2	5	NM_003714	8.93109	7.42772	-1.50337	-2.8
PSD3	pleckstrin and Sec7 domain containing 3	8	NM_015310	7.49364	5.9859	-1.50773	-2.8
FAM177A1	family with sequence similarity 177, member A1	14	NM_173607	6.83435	5.32173	-1.51262	-2.8
HIST2H2BF	histone cluster 2, H2bf	1	NM_001024599	6.55341	5.01184	-1.54157	-2.8
ZNF141	zinc finger protein 141	4	NM_003441	8.23503	6.69061	-1.54442	-2.8
NID2	nidogen 2 (osteonidogen)	14	NM_007361	7.9513	6.39479	-1.55651	-3
ESX1	ESX homeobox 1	X	NM_153448	8.20782	6.64607	-1.56174	-3
RASGRF2	Ras protein-specific guanine nucleotide-releasing factor 2	5	NM_006909	7.19356	5.62404	-1.56952	-3
S100A16	S100 calcium binding protein A16	1	NM_080388	8.06066	6.49057	-1.5701	-3
ZNF675	zinc finger protein 675	19	NM_138330	6.6141	5.04053	-1.57357	-3
AFAP1L1	actin filament associated protein 1-like 1	5	NM_152406	8.25353	6.67989	-1.57364	-3
DYSF	dysferlin, limb girdle muscular dystrophy 2B (autosomal recessive)	2	NM_001130978	8.2329	6.65511	-1.57779	-3
EVI2B	ecotropic viral integration site 2B	17	NM_006495	5.53454	3.95603	-1.57851	-3
PDCD1LG2	programmed cell death 1 ligand 2	9	NM_025239	6.48768	4.90882	-1.57887	-3
AJAP1	adherens junctions associated protein 1	1	NM_018836	7.68705	6.10458	-1.58247	-3
RNU5B-1	RNA, U5B small nuclear 1	15	NR_002757	7.90442	6.31095	-1.59348	-3
SERPINB8	serpin peptidase inhibitor, clade B (ovalbumin), member 8	18	NM_002640	7.87142	6.27613	-1.5953	-3
SNORD47	small nucleolar RNA, C/D box 47	1	NR_002746	8.53903	6.94351	-1.59551	-3
ARHGDIB	Rho GDP dissociation inhibitor (GDI) beta	12	NM_001175	7.05732	5.45988	-1.59745	-3
SRPX2	sushi-repeat-containing protein, X-linked 2	X	NM_014467	6.22113	4.61575	-1.60538	-3
RAB3B	RAB3B, member RAS oncogene family	1	NM_002867	10.1847	8.57697	-1.60778	-3
LYAR	Ly1 antibody reactive homolog (mouse)	4	NM_017816	7.90694	6.29573	-1.61121	-3
DCLK1	doublecortin-like kinase 1	13	NM_004734	6.63161	5.00199	-1.62962	-3
RFC1	replication factor C (activator 1) 1, 145kDa	4	L23320	6.26676	4.63584	-1.63092	-3
EIF5AL1	eukaryotic translation initiation factor 5A-like 1	10	NM_001099692	11.5047	9.87185	-1.63288	-3
PHLDA1	pleckstrin homology-like domain, family A, member 1	12	NM_007350	8.61815	6.96421	-1.65394	-3.2
NPIPL3	nuclear pore complex interacting protein-like 3	16	NM_130464	6.65657	4.97037	-1.68619	-3.2
CD302	CD302 molecule	2	NM_014880	6.80838	5.11733	-1.69104	-3.2
RAB27B	RAB27B, member RAS oncogene family	18	NM_004163	9.03483	7.31332	-1.72151	-3.2
NDUFV2	NADH dehydrogenase (ubiquinone) flavoprotein 2, 24kDa	18	NM_021074	8.8402	7.09955	-1.74065	-3.2
CBWD1	COBW domain containing 1	9	NM_001145355	6.64214	4.87692	-1.76523	-3.5
ETS2	v-ets erythroblastosis virus E26 oncogene homolog 2 (avian)	21	NM_005239	7.77055	5.98522	-1.78533	-3.5
SERPINE2	serpin peptidase inhibitor, clade E (nexin, plasminogen activator inhibitor type 1), member 2	2	NM_001136529	8.84668	7.04727	-1.79941	-3.5
C14orf49	chromosome 14 open reading frame 49	14	NM_152592	7.78936	5.98654	-1.80281	-3.5
MOSPD1	motile sperm domain containing 1	X	NM_019556	8.22495	6.41842	-1.80653	-3.5
SYT14	synaptotagmin XIV	1	NR_027458	7.76555	5.9585	-1.80705	-3.5
SNORD45B	small nucleolar RNA, C/D box 45B	1	NR_002748	7.02068	5.15122	-1.86946	-3.7
MCTP1	multiple C2 domains, transmembrane 1	5	NM_024717	8.6199	6.74781	-1.87209	-3.7
ZNF474	zinc finger protein 474	5	NM_207317	6.88752	4.97523	-1.91228	-3.7
NTN4	netrin 4	12	NM_021229	10.0031	8.05934	-1.94372	-3.7
SNORD25	small nucleolar RNA, C/D box 25	11	NR_002565	6.68163	4.70832	-1.97331	-4
TM4SF19	transmembrane 4 L six family member 19	3	NM_138461	8.05606	6.0824	-1.97366	-4
PSD3	pleckstrin and Sec7 domain containing 3	8	NM_015310	7.62174	5.6241	-1.99764	-4
PLEK2	pleckstrin 2	14	NM_016445	8.54784	6.5475	-2.00034	-4
SLC17A8	solute carrier family 17 (sodium-dependent inorganic phosphate cotransporter), member 8	12	NM_139319	6.06654	4.02836	-2.03818	-4
F2R	coagulation factor II (thrombin) receptor	5	NM_001992	7.7536	5.69047	-2.06313	-4.3
CRISPLD2	cysteine-rich secretory protein LCCL domain containing 2	16	NM_031476	6.78058	4.68373	-2.09685	-4.3
SERPINE1	serpin peptidase inhibitor, clade E (nexin, plasminogen activator inhibitor type 1), member 1	7	NM_000602	8.55589	6.3723	-2.18359	-4.6
KIAA1217	KIAA1217	10	NM_019590	7.93085	5.70769	-2.22315	-4.6
PLCB1	phospholipase C, beta 1 (phosphoinositide-specific)	20	NM_182734	6.64364	4.20068	-2.44296	-5.3
C14orf139	chromosome 14 open reading frame 139	14	NR_026779	7.89263	5.39851	-2.49412	-5.7
MME	membrane metallo-endopeptidase	3	NM_007288	9.55938	6.97882	-2.58057	-6
BNC1	basonuclin 1	15	NM_001717	8.01405	5.41421	-2.59985	-6
LOX	lysyl oxidase	5	NM_002317	8.14847	5.38313	-2.76535	-7
GLIPR1	GLI pathogenesis-related 1	12	NM_006851	7.30132	4.51032	-2.79099	-7
EMP1	epithelial membrane protein 1	12	NM_001423	9.3237	6.48542	-2.83827	-7
PSG6	pregnancy specific beta-1-glycoprotein 6	19	NM_001031850	10.0824	7.11714	-2.96529	-8
