# Supplementary material for: Expression of sialyl-Tn sugar antigen in bladder cancer cells affects response to Bacillus Calmette Guérin (BCG) and to oxidative damage
Source: Oncotarget. 2017 Apr 17;8(33):54506–17. doi: 10.18632/oncotarget.17138 (PMC5589598; doi:10.18632/oncotarget.17138)
Supplement: Supplementary file 3 [file oncotarget-08-54506-s003.xls]

## Sheet: Foglio1
CANCER-ASSOCIATED GENES MODULATED IN MCRsTn CELLS AS COMPARED TO MCRNc CELLS
Genes differentially expressed between query and control assay were selected by application of the t-test with a p ≤ 0.05 cut-off and by a log2 expression (log 2E) difference ≥1.0
Gene Symbol	Description	Chr	GenBank	log 2E MCRNc	log 2E MCRsTn	log 2E difference between MCRsTn and MCRNc	Fold expression change between MCRsTn and MCRNc	Role	Ref. (PubMed Identification Number)	Cellular function
Changes putatively associated with increased malignancy
GLIPR1	GLI pathogenesis-related 1	12	NM_006851	7.3	5	-2.3	-4.9	Proapoptotic activities in prostate and bladder cancer cells.	20499410; 21512508	Apoptosis
GPR87	G protein-coupled receptor 87	3	NM_023915	4.6	6	1.4	2.6	G protein coupled receptor for lysophosphatidic acid. Associated with increased proliferation and poorer clinical outcome in bladder cancer	23752273	Cell growth apoptosis
LOX	lysyl oxidase	5	NM_002317	8.1	5.4	-2.8	-7	Cross-linking of extracellular matrix proteins and role in tumor suppression	25488748; 25546273	Cell growth
ERBB4	v-erb-a erythroblastic leukemia viral oncogene homolog 4 (avian)	2	NM_005235	5.8	7.6	1.7	3.24901	Important in cell proliferation, differentiation. Overexpressed in many cancers.	23333248; 14614020	Cell growth
LPAR6	lysophosphatidic acid receptor 6	13	NM_005767	4.3	5.8	1.5	2.8	G protein coupled receptor for lysophosphatidic acid. Promotes cancer growth	23611148; 25589345	Cell growth
JAM3	junctional adhesion molecule 3	11	NM_032801	6.6	8.3	1.7	3.2	Mediates cell-cell adhesion and promotes tumor growth through neoangiogenesis	24584816; 23825230	Angiogenesis
FOSB	FBJ murine osteosarcoma viral oncogene homolog B	19	NM_006732	6.9	9	2.1	4.3	Dimerizes with jun, forming the transcription factor AP-1 involved in cell growth	20826776	Gene expression
H19	H19. imprinted maternally expressed transcript (non-protein coding)	11	NR_002196	9.1	10.1	1	2	Imprinted oncofetal gene abundantly expressed in embryogenesis.	23354591; 23399020	Proteolysis
STC1	stanniocalcin 1	8	NM_003155	4.8	6.8	2	4	Induced by hypoxia, is associated with invasive growth in different cancers	25391215; 25400427; 25740019	Ionic homeostasis
HAUS6	HAUS augmin-like complex, subunit 6	9	NM_017645	8.2	7.1	-1.1	-2.1	HAUS disruption results in the destabilization of kinetochore microtubules and the eventual formation of multipolar spindles	19427217;	DNA stability
XRCC4	X-ray repair complementing defective repair in Chinese hamster cells 4	5	NM_022550	8.4	7.3	-1.1	-2.1	Involved in DNA DSB repair by NHEJ recombination	19443403; 17557904; 21617942	DNA stability
ERCC6L	excision repair cross-complementing rodent repair deficiency; complementation group 6-like	X	NM_017669	7.9	6.9	-1	-2	Plays an important role in maintaining prometaphase chromosome architecture and in segregating sister centromeres during anaphase	21743438; 20130082; 22563370	DNA stability
BRCA1	breast cancer 1; early onset	17	NM_007296	7.5	6.5	-1	-2	Activating DNA repair through HR, in cooperation with BRCA2, RAD51 and RAD52	20603439; 21380501	DNA stability
SGOL1	shugoshin-like 1 (S. pombe)	3	NM_001012410	9.3	8.3	-1	-2	Required for maintenance of centromeric cohesion from prophase to the metaphase‑anaphase transition	17361102; 21346195; 17617734	DNA stability
Changes putatively associated with decreased malignancy
PLCB1	phospholipase C, beta 1 (phosphoinositide-specific)	20	NM_182734	6.6	4.2	-2.4	-5.2	Involved in the generation of inositol 1,4,5-trisphosphate (IP3) and 1,2-diacylglycerol, both involved in intracellular signaling. Overexpressed in cancer	22076473	Cell growth
PLEK2	pleckstrin 2	14	NM_016445	8.5	6.5	-2	-4	Cytoskeletal arrangement. Overexpressed in cancers	19372663; 21698244	Cytoskeleton
MME	membrane metallo-endopeptidase	3	NM_007288	9.6	7.1	-2.5	-5.7	Endopeptidase degrading variuos substrates, including elastic fibers. Overexpression associated with invasion.	24460801	Proteolysis
SERPINE1	serpin peptidase inhibitor; clade E (nexin; plasminogen activator inhibitor type 1); member 1	7	NM_000602	8.6	6.4	-2.2	-4.6	Serine peptidase inhibitor, pleiotropic functions besides haemostasis	23052373; 23764080	Proteolysis
SERPINE2	serpin peptidase inhibitor; clade E (nexin; plasminogen activator inhibitor type 1); member 2	2	NM_001136529	8.8	7.1	1.7	-3.2	Serine peptidase inhibitor, pleiotropic functions besides haemostasis	20942929; 20035713; 22360729	Proteolysis
NR2F1	nuclear receptor subfamily 2, group F, member 1	5	NM_005654	7.7	9.7	2	4	Orphan nuclelar receptor. Induces dormancy of cancer cells	25636082	Gene expression
STC1	stanniocalcin 1	8	NM_003155	4.8	6.8	2	4	Induced by hypoxia, is associated with invasive growth in different cancers	25391215; 25400427; 25740019	Ionic homeostasis
