# Supplementary material for: Expression of sialyl-Tn sugar antigen in bladder cancer cells affects response to Bacillus Calmette Guérin (BCG) and to oxidative damage
Source: Oncotarget. 2017 Apr 17;8(33):54506–17. doi: 10.18632/oncotarget.17138 (PMC5589598; doi:10.18632/oncotarget.17138)
Supplement: Supplementary file 4 [file oncotarget-08-54506-s004.xls]

## Sheet: Foglio1
GENES MODULATED BY BCG IN MCRNc AND/OR MCRsTn
Genes differentially expressed between query and control assay were selected by application of the t-test with a p ≤ 0.05 cut-off and by a log2 expression (log 2E) variation ≥1.0
Gene Symbol	Description	Chr	GenBank	log 2E MCRNc	log 2E MCRNc + BCG	log 2E difference between MCRNc and MCRNc+BCG	Fold expression change between MCRNc and MCRNc+BCG	log 2E MCRsTn	log 2E MCRsTn + BCG	log 2E difference between MCRsTn and MCRsTn+BCG	Fold expression change between MCRsTn and MCRsTn+BCG	Role	Ref. (PubMed Identification Number)	Cellular function
TM4SF19	transmembrane 4 L six family member 19	3	NM_138461	8.1	6.5	-1.6	-3	6.1	5.9	-0.2		Mediates signal transduction events that play a role in cell development, growth and motility	16344560	Cell growth and survival
EMP1	epithelial membrane protein 1	12	NM_001423	9.3	8	-1.3	-2.5	6.5	7	0.5		Tumor suppressor	24402572; 24920167; 24744589	Cell growth and survival
AJAP1	adherens junctions associated protein 1	1	NM_018836	7.7	6.3	-1.4	-2.6	6.1	6.4	0.3		Tumor suppressor	24807315; 24483339	Cell growth and survival
ETV4	ets variant 4	17	NM_001079675	8	7.7	-0.3		6.9	8	1.1	2.1	Oncogene	18425363	Cell growth and survival
USP6	ubiquitin specific peptidase 6 (Tre-2 oncogene)	17	NM_004505	6.1	5.5	-0.6		4.7	6.1	1.4	2.6	Deubiquitinating enzyme. Ovexpressed in cancers	9827704; 15026324	Cell growth and survival
IFFO2	intermediate filament family orphan 2	1	NM_001136265	7.5	6.5	-1	-2	6.4	6.2	-0.2		Unknown	14702039	Cytoskeleton structure
HLA-DQA2	major histocompatibility complex, class II, DQ alpha 2	6	NM_020056	5.1	6.5	1.4	2.6	5.7	6.5	0.8		Antigen presentation	9036956	Inflammatory and immune response
XCL1	chemokine (C motif) ligand 1	1	NM_002995	6.2	5.1	-1.1	-2.1	6.2	6.1	-0.1		T cells chemotaxis	7973732	Inflammatory and immune response
RLBP1L2	retinaldehyde binding protein 1-like 2	6	NM_001010852	6	5	-1	-2	4.2	4	-0.2		Phosphatidylinositol-3,5-bisphosphate binding, lipid binding, transporter activity.	19651769	Intracellular transport
SLC27A2	solute carrier family 27 (fatty acid transporter), member 2	15	NM_003645	5.6	6.9	1.3	2.5	5.3	5.7	0.4		Long-chain fatty-acid-coenzyme A ligase, which converts free long-chain fatty acids into fatty acyl-CoA esters, playing a key role in lipid biosynthesis and fatty acid degradation.	24113382	Intracellular transport
SNORD80	small nucleolar RNA, C/D box 80	1	NR_003940	8.4	8.2	-0.2		7.2	8.2	1	2	RNA gene. Mediates site-specific 2'-O-methylation of substrate RNAs.	8674114; 12215523	Postranscriptional regulation
SCARNA9L	small Cajal body-specific RNA 9-like (retrotransposed)	X	NR_023358	5.5	6	0.5		5	6	1	2	RNA gene. Guide the methylation and pseudouridylation of spliceosomal RNAs.	15199136; 12032087; 11157760	Postranscriptional regulation
SNORD47	small nucleolar RNA, C/D box 47	1	NR_002746	8.5	8.7	0.2		6.9	8.2	1.3	2.5	RNA gene. Mediates site-specific 2'-O-methylation of substrate RNAs.	8674114; 12215523	Postranscriptional regulation
SNORD45B	small nucleolar RNA, C/D box 45B	1	NR_002748	7	6.9	-0.1		5.2	6.5	1.3	2.5	RNA gene. Mediates site-specific 2'-O-methylation of substrate RNAs.	8674114; 12215523	Postranscriptional regulation
RNU5B-1	RNA, U5B small nuclear 1	15	NR_002757	7.9	8	0.1		6.3	7.6	1.3	2.5	RNA gene. Affiliated with the snRNA class	1310151	Postranscriptional regulation
SNORD29	small nucleolar RNA, C/D box 29	11	NR_002559	9.9	9.7	-0.2		8.5	9.9	1.4	2.6	RNA gene. Mediates site-specific 2'-O-methylation of substrate RNAs.	8674114; 12215523	Postranscriptional regulation
SNORD6	small nucleolar RNA, C/D box 6	11	NR_003036	8	7.9	-0.1		8.1	9.5	1.4	2.6	RNA gene. Mediates site-specific 2'-O-methylation of substrate RNAs.		Postranscriptional regulation
SCARNA4	small Cajal body-specific RNA 4	1	NR_003005	6.7	6.8	0.1		6.6	8.9	2.3	5	RNA gene. Guide the methylation and pseudouridylation of spliceosomal RNAs.	15199136; 12032087; 11157760	Postranscriptional regulation
SNORD25	small nucleolar RNA, C/D box 25	11	NR_002565	6.7	7.2	0.5		4.7	7	2.3	5	RNA gene. Mediates site-specific 2'-O-methylation of substrate RNAs.	8674114; 12215523	Postranscriptional regulation
TMPRSS11E	transmembrane protease, serine 11E	4	NM_014058	4.4	4.4	0		4.2	5.8	1.6	3	Downregulated during carcinoma progression	16320362	Proteolysis
GNG4	guanine nucleotide binding protein (G protein), gamma 4	1	NM_001098721	7.8	8.2	0.4		7.3	8.4	1.1	2.1	Part of the heterotrimeric membrane bound GTPases that are linked to 7-TM receptors	7782277	Signal transduction
BATF3	basic leucine zipper transcription factor, ATF-like 3	1	NM_018664	6.5	7.8	1.3	2.5	6.6	6.9	0.3		Leucine zipper transcription factor	15467742	Transcriptional regulation
MBD3L2	methyl-CpG binding domain protein 3-like 2	19	NM_144614	6.1	5.8	-0.3		6.5	5.4	-1.1	-2.1	Regulator of DNA methylation	15701600	Transcriptional regulation
C21orf63	chromosome 21 open reading frame 63	21	NM_058187	7.8	7.9	0.1		6.6	7.6	1	2	Heparin binding protein with lectin domains	19470522	Unclear
RGPD5	RANBP2-like and GRIP domain containing 5	2	NM_005054	6.2	6.6	0.4		7.5	5	-2.5	-5.7	RAN is a small GTP-binding protein of the RAS superfamily that is associated with the nuclear membrane and is thought to control a variety of cellular functions through its interactions with other proteins	9480752	Unclear
